# Supplementary material for: Mutation Rate and Spectrum of the Silkworm in Normal and Temperature Stress Conditions
Source: Genes (Basel). 2023 Mar 4;14(3):649. doi: 10.3390/genes14030649 (PMC10048334; doi:10.3390/genes14030649)
Supplement: Supplementary file 1 [file genes-14-00649-s001.zip]

Archive with 2 entries (2 files):
- Supplementary Tables S1-S6.pdf
- Supplementary_Figures S1-S6.pdf
